# Supplementary material for: Polar Overdominance Inheritance of DLK1 Variants Is Associated with Birth Weight in a Sex-Specific Manner
Source: Int J Mol Sci. 2026 Jun 18;27(12):5524. doi: 10.3390/ijms27125524 (PMC13300309; doi:10.3390/ijms27125524)
Supplement: Supplementary file 1 [file ijms-27-05524-s001.zip]

Archive with 1 entries (1 files):
- ijms-4348066-supplementary.pdf
